# Supplementary material for: Human Health Risk Assessment from Lead Exposure through Consumption of Raw Cow Milk from Free-Range Cattle Reared in the Vicinity of a Lead–Zinc Mine in Kabwe
Source: Int J Environ Res Public Health. 2022 Apr 14;19(8):4757. doi: 10.3390/ijerph19084757 (PMC9032925; doi:10.3390/ijerph19084757)
Supplement: Supplementary file 1 [file ijerph-19-04757-s001.zip]

Archive with 1 entries (1 files):
- ijerph-1657198-supplementary.pdf
